# Supplementary material for: Antibiotic Susceptibility Profiles and Resistance Mechanisms to β-Lactams and Polymyxins of Escherichia coli from Broilers Raised under Intensive and Extensive Production Systems
Source: Microorganisms. 2022 Oct 16;10(10):2044. doi: 10.3390/microorganisms10102044 (PMC9608943; doi:10.3390/microorganisms10102044)
Supplement: Supplementary file 1 [file microorganisms-10-02044-s001.zip]

Archive with 1 entries (1 files):
- microorganisms-1937852-supplementary.pdf
